# Supplementary material for: PDZD8 is not the ‘functional ortholog’ of Mmm1, it is a paralog
Source: F1000Res. 2018 Jul 16;7:1088. [Version 1] doi: 10.12688/f1000research.15523.1 (PMC6069729; doi:10.12688/f1000research.15523.1)
Supplement: Supplementary file 1 [file f1000research-7-16928-s0000.tgz]

Archive with 1 entries (1 files):
- bfc7411d-84d4-401e-84b2-272d5020e9b2.txt
