# Supplementary material for: PDZD8 is not the ‘functional ortholog’ of Mmm1, it is a paralog
Source: F1000Res. 2018 Jul 16;7:1088. [Version 1] doi: 10.12688/f1000research.15523.1 (PMC6069729; doi:10.12688/f1000research.15523.1)
Supplement: Supplementary file 1 [file f1000research-7-16928-s0000.tgz › bfc7411d-84d4-401e-84b2-272d5020e9b2.txt]

Organism	Accession	ID	Short name	Genome	Notes
Anaeromyces robustus	jgi|Anasp1|162697|CE162696_1046	anro00041
Anaeromyces robustus	jgi|Anasp1|16656|CE16655_1047	anro00042
Anaeromyces robustus	jgi|Anasp1|297130|estExt_Genemark1.C_3800018	anro00043
Anaeromyces robustus	jgi|Anasp1|70072|CE70071_11641	anro00044
Batrachochytrium dendrobatidis	jgi|Batde5|35067|estExt_fgenesh1_pg.C_60099	bade1623		v1.0/JGI
Batrachochytrium dendrobatidis	jgi|Batde5|18160|estExt_Genewise1Plus.C_10044	bade2068		v1.0/JGI
Batrachochytrium dendrobatidis	jgi|Batde5|85738|GP3.012970	bade2344		v1.0/JGI
Batrachochytrium dendrobatidis	jgi|Batde5|87389|GP3.029480	bade840		v1.0/JGI
Capsaspora owczarzaki	Cowc_CAOG_08733T0_second_half	caow00009		V2/BROAD	Inaki Ruiz-Trillo
Capsaspora owczarzaki	CAOG_01095T0 | CAOG_01095 | Capsaspora owczarzaki ATCC 30864 hypothetical protein (1323 aa)	caow1032		V2/BROAD	Inaki Ruiz-Trillo
Capsaspora owczarzaki	CAOG_01118T0 | CAOG_01118 | Capsaspora owczarzaki ATCC 30864 hypothetical protein (301 aa)	caow1046		V2/BROAD	Inaki Ruiz-Trillo
Capsaspora owczarzaki	CAOG_02026T0 | CAOG_02026 | Capsaspora owczarzaki ATCC 30864 hypothetical protein (403 aa)	caow1867		V2/BROAD	Inaki Ruiz-Trillo
Capsaspora owczarzaki	CAOG_04936T0 | CAOG_04936 | Capsaspora owczarzaki ATCC 30864 hypothetical protein (737 aa)	caow4580		V2/BROAD	Inaki Ruiz-Trillo
Capsaspora owczarzaki	CAOG_05824T0 | CAOG_05824 | Capsaspora owczarzaki ATCC 30864 hypothetical protein (577 aa)	caow5382		V2/BROAD	Inaki Ruiz-Trillo
Chytridium lagenaria	jgi|Chylag1|156494|CE156493_110	chla00045
Chytridium lagenaria	jgi|Chylag1|394158|fgenesh1_kg.49_#_25_#_TRINITY_DN5447_c1_g1_i1	chla00046
Chromosphaera perkinsii	Nk52_evm10s553	chpr00019
Chromosphaera perkinsii	Nk52_evm32s151	chpr00021
Chromosphaera perkinsii	Nk52_evm60s2657	chpr00023
Chromosphaera perkinsii	Nk52_evm10s279	chpr00025
Chytriomyces sp.	jgi|Chytri1|1169073|gm1.6450_g	chsp00050
Chytriomyces sp.	jgi|Chytri1|45973|CE45972_10600	chsp00051
Chytriomyces sp.	jgi|Chytri1|1059865|e_gw1.50.66.1	chsp00052
Corallochytrium limacisporum	Clim_evm31s147	coli00005
Corallochytrium limacisporum	Clim_evm8s11	coli00007
Creolimax fragrantissima	Cfra_CFRG7140T1	crfr00001
Creolimax fragrantissima	Cfra_CFRG7081T1	crfr00002
Creolimax fragrantissima	Cfra_CFRG7410T1	crfr00003
Creolimax fragrantissima	Cfra_CFRG7245T1	crfr00004
Cryptococcus neoformans	CNAG_01906T0 | CNAG_01906 | Cryptococcus neoformans var. grubii H99 (CNA3) mitochondrial distribution and morphology protein 12 (389 aa)	crne1732		CNA3/BROAD
Cryptococcus neoformans	CNAG_02304T0 | CNAG_02304 | Cryptococcus neoformans var. grubii H99 (CNA3) mitochondrial distribution and morphology protein 34 (344 aa)	crne2102		CNA3/BROAD
Cryptococcus neoformans	CNAG_05557T0 | CNAG_05557 | Cryptococcus neoformans var. grubii H99 (CNA3) mitochondrial outer membrane protein (476 aa)	crne5097		CNA3/BROAD
Entophlyctis helioformis	jgi|Enthel1|403560|e_gw1.116.3.1	enhe00053
Entophlyctis helioformis	jgi|Enthel1|455589|fgenesh1_kg.44_#_103_#_TRINITY_DN4988_c3_g4_i5	enhe00054
Entophlyctis helioformis	jgi|Enthel1|486021|fgenesh1_kg.268_#_14_#_TRINITY_DN6609_c1_g1_i1	enhe00055
Entophlyctis helioformis	jgi|Enthel1|415132|estExt_Genewise1.C_680028	enhe00056
Fonticula alba	H696_06301T0 | H696_06301 | Fonticula alba ATCC 38817 (V2) hypothetical protein (794 aa)	foal5953		V2/BROAD	Sister to Fungi
Gaertneriomyces semiglobifer	jgi|Gaesem1|591708|gm1.3491_g	gase00057
Gaertneriomyces semiglobifer	jgi|Gaesem1|600216|MIX1813_1162_37	gase00058
Gaertneriomyces semiglobifer	jgi|Gaesem1|198285|CE198284_14632	gase00059
Gaertneriomyces semiglobifer	jgi|Gaesem1|276459|CE276458_9495	gase00060
Gonapodya prolifera	jgi|Ganpr1|28594|gm1.1918_g	gopr00061
Gonapodya prolifera	jgi|Ganpr1|132944|fgenesh1_pm.13_#_93	gopr00062
Globomyces pollinis-pini	jgi|Glopol1|591795|fgenesh1_kg.101_#_46_#_TRINITY_DN3397_c0_g1_i5	gopr00063
Globomyces pollinis-pini	jgi|Glopol1|590191|fgenesh1_kg.88_#_13_#_TRINITY_DN3088_c0_g1_i2	gopr00064
Globomyces pollinis-pini	jgi|Glopol1|590046|fgenesh1_kg.86_#_68_#_TRINITY_DN5518_c2_g1_i3	gopr00065
Globomyces pollinis-pini	jgi|Glopol1|611610|fgenesh1_kg.572_#_8_#_TRINITY_DN5957_c4_g1_i4	gopr00066
Homolaphlyctis polyrhiza	jgi|Hompol1|1435|HPOL_005596-RA	hopo00067
Homolaphlyctis polyrhiza	jgi|Hompol1|3984|HPOL_003425-RA	hopo00068
Homolaphlyctis polyrhiza	jgi|Hompol1|259|HPOL_001148-RA	hopo00070
Homolaphlyctis polyrhiza	jgi|Hompol1|5009|HPOL_000671-RA	hopo00071
Homo sapiens	gi|38679909|ref|NP_060939.3| testis-expressed sequence 2 protein isoform 1 [Homo sapiens]	hosa17848	TEX2_HUMAN	NCBI.02-04-2014
Homo sapiens	gi|29789403|ref|NP_776152.1| PDZ domain-containing protein 8 [Homo sapiens]	hosa22752	PDZD8_HUMAN	NCBI.02-04-2014
Ichthyophonus hoferi	Ihof_evm4s20	icho00010
Ichthyophonus hoferi	Ihof_evm2s845	icho00011
Ichthyophonus hoferi	Ihof_evm3s229	icho00012
Laccaria bicolor	jgi|Lacbi2|700742|estExt_fgenesh3_kg.C_LG_1_t50291	labi10635		V2.0/JGI
Laccaria bicolor	jgi|Lacbi2|700299|estExt_fgenesh3_kg.C_LG_1_t40205	labi11068		V2.0/JGI
Laccaria bicolor	jgi|Lacbi2|441283|gm1.5727_g	labi5924		V2.0/JGI
Laccaria bicolor	jgi|Lacbi2|578964|e_gw1.2.746.1	labi7776		V2.0/JGI
Ministeria vibrans	Mvib_comp7004_c0_seq1_m4930	mivi00013
Ministeria vibrans	Mvib_comp11632_c0_seq1_m16314	mivi00014
Ministeria vibrans	Mvib_comp11632_c0_seq2_m16316	mivi00015
Ministeria vibrans	Mvib_comp280831_c0_seq1_m46991	mivi00016
Ministeria vibrans	Mvib_comp13359_c1_seq1_m23062	mivi00018
Monosiga brevicollis	MONBRDRAFT_25982T0 | MONBRDRAFT_25982 | Monosiga brevicollis MX1 None (721 aa)	mobr4251
Mortierella verticillata	MVEG_00023T0 | MVEG_00023 | Mortierella verticillata NRRL 6337 hypothetical protein (793 aa)	move22		1?/BROAD
Mortierella verticillata	MVEG_03427T0 | MVEG_03427 | Mortierella verticillata NRRL 6337 hypothetical protein (842 aa)	move3403		1?/BROAD
Mortierella verticillata	MVEG_07146T0 | MVEG_07146 | Mortierella verticillata NRRL 6337 hypothetical protein (1830 aa)	move7095		1?/BROAD
Mortierella verticillata	MVEG_07400T0 | MVEG_07400 | Mortierella verticillata NRRL 6337 hypothetical protein (332 aa)	move7348		1?/BROAD
Mortierella verticillata	MVEG_08240T0 | MVEG_08240 | Mortierella verticillata NRRL 6337 hypothetical protein (1072 aa)	move8179		1?/BROAD
Neurospora crassa	NCU01947T0 | NCU01947 | Neurospora crassa OR74A hypothetical protein (1005 aa)	necr1746		V12?/BROAD/as of 11-03-2015
Neurospora crassa	NCU02067T0 | NCU02067 | Neurospora crassa OR74A MDM complex subunit 12 (676 aa)	necr1863		V12?/BROAD/as of 11-03-2015
Neurospora crassa	NCU00357T0 | NCU00357 | Neurospora crassa OR74A hypothetical protein (616 aa)	necr335		V12?/BROAD/as of 11-03-2015
Neurospora crassa	NCU06193T0 | NCU06193 | Neurospora crassa OR74A maintaining mitochondrial morphology-1 (416 aa)	necr5506		V12?/BROAD/as of 11-03-2015
Orpinomyces sp.	jgi|Orpsp1_1|1186271|evm.model.d7180000049359.1	orsp00077
Orpinomyces sp.	jgi|Orpsp1_1|1176245|evm.model.c7180000056933.1	orsp00078
Orpinomyces sp.	jgi|Orpsp1_1|1179497|evm.model.c7180000069549.1	orsp00079
Orpinomyces sp.	jgi|Orpsp1_1|1183032|evm.model.c7180000083601.1	orsp00080
Parvularia atlantica	Patl_Npp__Unigene2831_8754	paat00028
Pirum gemmata	Pgem_Unigene19568_Pirum_gemmatam12668	pige00029
Pirum gemmata	Pgem_Unigene41158_Pirum_gemmatam25554	pige00030
Pirum gemmata	Pgem_Unigene5069_Pirum_gemmatam3386	pige00031
Pirum gemmata	Pgem_Unigene27105_Pirum_gemmatam16478	pige00032
Pirum gemmata	Pgem_Unigene36994_Pirum_gemmatam22962	pige00035
Rhizoclosmatium globosum	jgi|Rhihy1|309505|CE309504_1463	rhgl00087
Rhizoclosmatium globosum	jgi|Rhihy1|742489|fgenesh1_pg.53_#_7	rhgl00088
Rhizoclosmatium globosum	jgi|Rhihy1|714086|fgenesh1_kg.10_#_133_#_Locus11681v2rpkm6.07	rhgl00089
Rhizoclosmatium globosum	jgi|Rhihy1|753961|fgenesh1_pm.26_#_19	rhgl00090
Rhizophagus irregularis	jgi|Gloin1|95481|fgenesh1_pg.18181_#_1	rhir21605		1/JGI
Rhizophagus irregularis	jgi|Gloin1|30315|gm1.30315_g	rhir25581		1/JGI
Rhizophagus irregularis	jgi|Gloin1|202941|CE102929_3182	rhir25583		1/JGI
Rhizophagus irregularis	jgi|Gloin1|67974|e_gw1.4352.2.1	rhir5925		1/JGI
Rozella allomycis	jgi|Rozal1_1|1708|O9G_003031	roal1687		1/JGI	Genome published (http://www.ncbi.nlm.nih.gov/pubmed/23932404)
Rozella allomycis	jgi|Rozal1_1|246|O9G_002089	roal240		1/JGI	Genome published (http://www.ncbi.nlm.nih.gov/pubmed/23932404)
Rozella allomycis	jgi|Rozal1_1|4180|O9G_002832	roal4153		1/JGI	Genome published (http://www.ncbi.nlm.nih.gov/pubmed/23932404)
Rozella allomycis	jgi|Rozal1_1|4196|O9G_002848	roal4169		1/JGI	Genome published (http://www.ncbi.nlm.nih.gov/pubmed/23932404)
Saccharomyces cerevisiae S288c	YGL219C MDM34 SGDID:S000003187, Chr VII from 84257-82878, Genome Release 64-2-1, reverse complement, Verified ORF, "Mitochondrial component of the ERMES complex; links the ER to mitochondria and may promote inter-organellar calcium and phospholipid exchange as well as coordinating mitochondrial DNA replication and growth; required for mitophagy; ERMES complex is often co-localized with peroxisome…	sace1970	MDM34	Reference from SGD
Saccharomyces cerevisiae S288c	YLL006W MMM1 SGDID:S000003929, Chr XII from 136586-137866, Genome Release 64-2-1, Verified ORF, "ER integral membrane protein, ERMES complex subunit; ERMES links the ER to mitochondria and may promote inter-organellar calcium and phospholipid exchange as well as coordinating mitochondrial DNA replication and growth; required for mitophagy; ERMES complex is often co-localized with peroxisomes and …	sace3429	MMM1	Reference from SGD
Saccharomyces cerevisiae S288c	YOL009C MDM12 SGDID:S000005369, Chr XV from 310139-309324, Genome Release 64-2-1, reverse complement, Verified ORF, "Mitochondrial outer membrane protein, ERMES complex subunit; required for transmission of mitochondria to daughter cells; required for mitophagy; may influence import and assembly of outer membrane beta-barrel proteins; ERMES complex is often co-localized with peroxisomes and with …	sace4741	MDM12	Reference from SGD
Saccharomyces cerevisiae S288c	YPR091C NVJ2 SGDID:S000006295, Chr XVI from 718468-716156, Genome Release 64-2-1, reverse complement, Verified ORF, "Lipid-binding ER protein, enriched at nucleus-vacuolar junctions (NVJ); may be involved in sterol metabolism or signaling at the NVJ; contains a synaptotagmin-like-mitochondrial-lipid binding protein (SMP) domain; binds phosphatidylinositols and other lipids in a large-scale study;…	sace5591	NVJ2	Reference from SGD
Salpingoeca rosetta	PTSG_12208T0 | PTSG_12208 | Salpingoeca rosetta hypothetical protein (738 aa)	saro10536		V1/BROAD
Schizosaccharomyces pombe	SPBC27B12.01c.1:pep pep:known chromosome:ASM294v2:II:1320982:1323310:-1 gene:SPBC27B12.01c transcript:SPBC27B12.01c.1 description:"ERMES complex subunit Mmm1 (predicted)"	scpo2810	mmm1	V2.25/Pombase
Schizosaccharomyces pombe	SPBC28F2.06c.1:pep pep:known chromosome:ASM294v2:II:1579042:1580296:-1 gene:SPBC28F2.06c transcript:SPBC28F2.06c.1 description:"ERMES complex subunit Mdm12"	scpo2925	mdm12	V2.25/Pombase
Schizosaccharomyces pombe	SPBC19C2.11c.1:pep pep:known chromosome:ASM294v2:II:1697447:1699300:-1 gene:SPBC19C2.11c transcript:SPBC19C2.11c.1 description:"ERMES complex subunit Mdm34 (predicted)"	scpo2955	mdm34	V2.25/Pombase
Schizosaccharomyces pombe	SPBC23G7.06c.1:pep pep:known chromosome:ASM294v2:II:2106331:2108971:-1 gene:SPBC23G7.06c transcript:SPBC23G7.06c.1 description:"conserved eukaryotic protein"	scpo3124		V2.25/Pombase
Sphaeroforma arctica JP610	SARC_11310T0 | SARC_11310 | Sphaeroforma arctica JP610 hypothetical protein (233 aa)	spar11411		V1/BROAD	Inaki Ruiz-Trillo
Sphaeroforma arctica JP610	SARC_03538T0 | SARC_03538 | Sphaeroforma arctica JP610 hypothetical protein (359 aa)	spar3575		V1/BROAD	Inaki Ruiz-Trillo
Sphaeroforma arctica JP610	SARC_05301T0 | SARC_05301 | Sphaeroforma arctica JP610 hypothetical protein (670 aa)	spar5353		V1/BROAD	Inaki Ruiz-Trillo
Sphaeroforma arctica JP610	SARC_00594T0 | SARC_00594 | Sphaeroforma arctica JP610 hypothetical protein (239 aa)	spar599		V1/BROAD	Inaki Ruiz-Trillo
Spizellomyces punctatus	jgi|Spipu1|956|SPPG_05727T0|jgi|Spipu1|957|SPPG_05728T0	sppu00091
Spizellomyces punctatus	jgi|Spipu1|6587|SPPG_03034T0	sppu00092
Spizellomyces punctatus	jgi|Spipu1|350|SPPG_00332T0	sppu00093
Spizellomyces punctatus	jgi|Spipu1|8851|SPPG_05169T0	sppu00094
Syssomonas multiformis	Sysmul_Colp12_culture18498	symu00037
Syssomonas multiformis	Sysmul_Colp12_culture68499	symu00038
Syssomonas multiformis	Sysmul_Colp12_culture68497	symu00039
Syssomonas multiformis	Sysmul_Colp12_culture51371	symu00040
Takifugu rubripes	jgi|Takru4|582383|e_gw2.255.37.1	taru20474		V4/JGI
Takifugu rubripes	jgi|Takru4|745228|fgh5_pg.C_scaffold_2485000001	taru2278		V4/JGI
Thecamonas trahens ATCC 50062	AMSG_03426T0 | AMSG_03426 | Thecamonas trahens ATCC 50062 hypothetical protein (965 aa)	thtr3203		V1/BROAD
Thecamonas trahens ATCC 50062	AMSG_07854T0 | AMSG_07854 | Thecamonas trahens ATCC 50062 hypothetical protein (570 aa)	thtr6865		V1/BROAD
Thecamonas trahens ATCC 50062	AMSG_08086T0 | AMSG_08086 | Thecamonas trahens ATCC 50062 hypothetical protein (644 aa)	thtr7030		V1/BROAD
Trichoplax adhaerens	jgi|Triad1|56130|fgeneshTA2_pg.C_scaffold_5000024	trad2424		Trad1/JGI
Trichoplax adhaerens	jgi|Triad1|21124|e_gw1.2.218.1	trad7995		Trad1/JGI
Tuber melanosporum	jgi|Tubme1|2231|GSTUMT00005145001	tume2229		V1/JGI
Tuber melanosporum	jgi|Tubme1|3557|GSTUMT00001142001	tume3555		V1/JGI
Tuber melanosporum	jgi|Tubme1|5822|GSTUMT00009526001	tume5817		V1/JGI
Tuber melanosporum	jgi|Tubme1|827|GSTUMT00001629001	tume825		V1/JGI
Ustilago maydis	UM01206 | Ustilago maydis hypothetical protein (1098 aa)	usma1205		V?/BROAD
Ustilago maydis	UM01549 | Ustilago maydis hypothetical protein (462 aa)	usma1546		V?/BROAD
Ustilago maydis	UM03646 | Ustilago maydis hypothetical protein (490 aa)	usma3639		V?/BROAD
